# Supplementary material for: Inhibition of glycogen synthase kinase-3-beta (GSK3β) blocks nucleocapsid phosphorylation and SARS-CoV-2 replication
Source: Mol Biomed. 2022 Dec 12;3:43. doi: 10.1186/s43556-022-00111-1 (PMC9742639; doi:10.1186/s43556-022-00111-1)
Supplement: Supplementary file 1 — Additional file 1: Supplemental Table 1. Focused GSK3β inhibitors screen effect on HCoV-229E and SARS-CoV-2 infected Huh-7.5.1 cells at 10 μM. Supplemental Fig. S1. Relationship between inhibition readout using dsRNA and SARS-CoV-2 nucleocapsid for all screened compounds. S = simple linear regression analysis resulted in a y = 1.067x relationship, with 95%CI of 0.9741 to 1.160. Supplemental Fig. S2. GSK3β inhibitor activity with (grey) and without (white) pretreatment of seven active inhibitors. Inhibition measured using a H-CoV-229E model of infection, capturing dsRNA immunofluorescence two days post infection. Inhibition interpolated to mock infection and media control. Error bars = SD from three experiments. Supplemental Fig. S3. in vitro inhibition of GSK3. ADP-Glo™ Kinase Assay normalized to the negative control (100% kinase activity), dose-response was analyzed by non-linear regression. Supplemental Fig. S4. Synergy experiment. Dose-response combination of Remdesivir (Rem) and T-1686568 (T2) using CompuSyn V1.0. Representative experiment of two independent experiments. Supplemental Fig. S5. Reduction of cellular syncytia formation and filopodial protrusions associated with 10 μM T-1686568 treatment. Supplemental Fig. S6. Confirmed phosphorylated sites in the SARS-CoV-2 nucleocapsid protein. The frequency of literature references for individual phosphosites is shown as documented on the Phosphosite Plus website (www.phosphosite.org) and numbered according to their position in the SARS-CoV-2 nucleocapsid protein. Supplemental Fig. S7. Locations of expected positions of target proteins and peptides are circled in the dot blots in Fig. 4g. [file 43556_2022_111_MOESM1_ESM.zip]

Archive with 2 entries (2 files):
- Revised_Supplemental Information_17_11.docx
- Supplemental Table S1.xlsx
