# Supplementary material for: Inhibition of glycogen synthase kinase-3-beta (GSK3β) blocks nucleocapsid phosphorylation and SARS-CoV-2 replication
Source: Mol Biomed. 2022 Dec 12;3:43. doi: 10.1186/s43556-022-00111-1 (PMC9742639; doi:10.1186/s43556-022-00111-1)
Supplement: Supplementary file 1 — Additional file 1: Supplemental Table 1. Focused GSK3β inhibitors screen effect on HCoV-229E and SARS-CoV-2 infected Huh-7.5.1 cells at 10 μM. Supplemental Fig. S1. Relationship between inhibition readout using dsRNA and SARS-CoV-2 nucleocapsid for all screened compounds. S = simple linear regression analysis resulted in a y = 1.067x relationship, with 95%CI of 0.9741 to 1.160. Supplemental Fig. S2. GSK3β inhibitor activity with (grey) and without (white) pretreatment of seven active inhibitors. Inhibition measured using a H-CoV-229E model of infection, capturing dsRNA immunofluorescence two days post infection. Inhibition interpolated to mock infection and media control. Error bars = SD from three experiments. Supplemental Fig. S3. in vitro inhibition of GSK3. ADP-Glo™ Kinase Assay normalized to the negative control (100% kinase activity), dose-response was analyzed by non-linear regression. Supplemental Fig. S4. Synergy experiment. Dose-response combination of Remdesivir (Rem) and T-1686568 (T2) using CompuSyn V1.0. Representative experiment of two independent experiments. Supplemental Fig. S5. Reduction of cellular syncytia formation and filopodial protrusions associated with 10 μM T-1686568 treatment. Supplemental Fig. S6. Confirmed phosphorylated sites in the SARS-CoV-2 nucleocapsid protein. The frequency of literature references for individual phosphosites is shown as documented on the Phosphosite Plus website (www.phosphosite.org) and numbered according to their position in the SARS-CoV-2 nucleocapsid protein. Supplemental Fig. S7. Locations of expected positions of target proteins and peptides are circled in the dot blots in Fig. 4g. [file 43556_2022_111_MOESM1_ESM.zip › Supplemental Table S1.xlsx]

## Sheet: Sheet1
Inhibition of glycogen synthase kinase-3-beta (GSK3β) blocks nucleocapsid phosphorylation and SARS-CoV-2 replication
Supplemental Table S1: GSK3β inhibitor library screen
Z'		0.679609	0.335626	0.740545	0.541528
#	Takeda ID	HCoV-229E inhibition (% dsRNA)	SARS-CoV-2 inhibition (% dsRNA)	SARS-CoV-2 inhibition (% Nucleocapsid) 1	SARS-CoV-2 inhibition (% Nucleocapsid) 2	Average SARS-CoV-2 Nucleocapsid inhibition	Average cell loss (%)
1	P-0181532	0	47.5554	49.9699	26.4379	38.2039	15.4738
2	P-0388342	0	23.1206	21.7205	8.12338	14.9219	20.7478
3	P-0717632	97.6111	68.2179	75.1699	83.3404	79.2551	24.3768
4	P-0766122	0	30.3488	11.668	19.9884	15.8282	34.0892
5	P-0780332	0	0.639048	0	0	0	9.19745
6	P-0817042	0	0	0	31.3175	15.6587	0
7	P-0861532	0	36.491	18.5479	40.4696	29.5087	25.0428
8	P-0866122	0	48.8621	46.6538	17.2281	31.9409	32.0777
9	P-0993232	0	0	0	2.05364	1.02682	13.5643
10	P-1071942	43.8789	0	0	0	0	15.7465
11	P-1112942	10.7689	0	9.47322	28.5482	19.0107	9.17816
12	P-1299432	0	0	0	21.1031	10.5515	9.88553
13	P-1312942	0	0	0	0	0	22.5092
14	P-1517932	0	26.1649	13.8796	37.7921	25.8359	16.6505
15	P-1756242	0	20.1156	0	0	0	13.8771
16	P-1766122	77.0273	0	0	3.40695	1.70348	27.6792
17	P-1996542	0	0	0	0	0	0
18	P-2180632	75.8702	19.02	9.21898	0	4.60949	32.978
19	P-2253942	98.0347	68.8858	47.7867	36.6887	42.2377	25.3453
20	P-2405532	0	0	0	0	0	5.81493
21	P-2432522	96.1086	36.421	35.787	57.3043	46.5457	20.9591
22	P-2517632	0	23.44	4.12	0	2.06	3.68419
23	P-2719981	0	0	0	0	0	64.287
24	P-2792732	0	5.0904	0	8.46914	4.23457	17.7181
25	P-2817632	14.8951	21.0718	0	32.2659	16.1329	8.52866
26	P-2889432	0	79.4507	61.158	46.6235	53.8908	20.2668
27	P-2966122	0	19.0952	0.562843	43.233	21.8979	22.9784
28	P-3517632	0	0	5.19473	27.7172	16.456	10.908
29	P-3772732	30.7482	13.1208	0	8.29527	4.14763	35.9522
30	P-3817632	87.736	100	70.8249	71.9591	71.392	12.6571
31	P-3866122	0	11.0978	0	4.1847	2.09235	40.0582
32	P-3890332	0.034075	7.50238	0	0	0	9.60259
33	P-4086132	14.0889	27.4491	4.3902	11.2167	7.80344	8.38076
34	P-4179332	7.93971	0	0	18.769	9.3845	12.3356
35	P-4380332	85.4247	23.6782	0	48.3904	24.1952	13.7825
36	P-4405532	21.1552	0	0	39.8564	19.9282	14.832
37	P-4423632	43.1934	100	98.0313	92.3812	95.2062	11.9691
38	P-4817632	0	43.2488	1.9045	0	0.95225	8.27285
39	P-4890332	0	37.4817	22.4373	0	11.2187	17.8479
40	P-4993232	0	1.08492	0	9.05468	4.52734	0
41	P-5112942	0	13.4002	19.8387	19.7178	19.7782	32.0801
42	P-5201042	0	10.365	0	41.3957	20.6978	28.9772
43	P-5266942	94.3215	0	0	51.5584	25.7792	13.9884
44	P-5283532	0	16.3169	0	0	0	0
45	P-5536732	0	35.6625	23.5262	12.4084	17.9673	3.98862
46	P-5603902	0	0	0	15.9404	7.97022	60.8309
47	P-5694332	0.77034	0	0	12.205	6.10252	8.83091
48	P-5704332	95.5565	26.6581	17.7562	54.2606	36.0084	8.21479
49	P-5782442	59.9742	100	93.2509	94.4035	93.8272	16.1318
50	P-5817632	39.3392	24.3568	0	47.9023	23.9512	2.36706
51	P-5866122	0	12.6243	0	14.8204	7.41019	34.3503
52	P-5868332	12.3279	8.02467	12.5721	1.1452	6.85867	14.9024
53	P-5908342	91.4751	60.5004	76.0422	48.3734	62.2078	21.6713
54	P-6378522	76.2236	18.4811	21.127	43.8022	32.4646	11.3131
55	P-6579432	36.174	11.5907	0	27.2276	13.6138	10.4765
56	P-6600632	0	12.5843	20.4774	13.9981	17.2378	12.2777
57	P-6694332	0	21.558	0	13.0462	6.52308	12.0928
58	P-6849132	91.0797	35.2371	7.46195	50.7884	29.1252	23.9044
59	P-6866122	0	44.5489	27.9409	28.403	28.1719	41.7576
60	P-6868332	0	0	0	0	0	18.7416
61	P-7079522	17.4967	0	8.14011	24.5192	16.3297	19.6859
62	P-7284532	36.8154	0	0	0	0	7.50755
63	P-7657632	100	100	100	86.2301	93.115	25.3963
64	P-7694332	0	0	0	0	0	9.05598
65	P-7833142	2.94603	0	0	28.5732	14.2866	31.9105
66	P-7933732	46.1605	20.2979	6.71278	1.65406	4.18342	9.2489
67	P-8060932	0	12.1099	0	20.4204	10.2102	26.6655
68	P-8405242	95.7121	5.52654	0	2.85592	1.42796	24.8883
69	P-8431332	0	0	14.1501	0	7.07503	14.5106
70	P-8536732	37.6366	0	0.681756	7.10317	3.89246	13.6067
71	P-8602232	0	0	0	4.97646	2.48823	27.0834
72	P-8733142	0	16.0004	0	0	0	45.5974
73	P-8866122	0	16.6111	0	49.76	24.88	33.885
74	P-8890332	33.6779	0	12.772	23.2835	18.0277	17.06
75	P-9071942	94.1805	100	100	89.0829	94.5415	29.9235
76	P-9101042	68.2518	25.1028	34.7163	13.5219	24.1191	7.80415
77	P-9227932	98.1796	54.0591	47.2878	33.1247	40.2062	16.5933
78	P-9332522	76.121	0	0	42.1532	21.0766	27.9643
79	P-9431332	0	7.79477	8.19169	0	4.09585	5.53198
80	P-9657632	0	53.7186	22.9637	43.6497	33.3067	33.9105
81	P-9817632	41.4756	0	0	8.64604	4.32302	17.7888
82	P-9866122	97.2815	40.835	0	43.7411	21.8706	12.3678
83	P-9958042	0	0	2.13177	14.112	8.12188	15.3066
